# Supplementary material for: A High Throughput Lipidomics Method Using Scheduled Multiple Reaction Monitoring
Source: Biomolecules. 2022 May 16;12(5):709. doi: 10.3390/biom12050709 (PMC9138805; doi:10.3390/biom12050709)
Supplement: Supplementary file 1 [file biomolecules-12-00709-s001.zip]

Archive with 1 entries (1 files):
- biomolecules-1728266-Supplementary.pdf
